# Supplementary material for: Overexpression of native ferritin gene MusaFer1 enhances iron content and oxidative stress tolerance in transgenic banana plants
Source: PLoS One. 2017 Nov 30;12(11):e0188933. doi: 10.1371/journal.pone.0188933 (PMC5708808; doi:10.1371/journal.pone.0188933)
Supplement: S2 Table — (XLS) [file pone.0188933.s009.xls]

## Sheet: S2 Table
Supplementary Table 2- Expression levels of MusaFer1 in roots and leaves of transgenic lines (F1 to F22).
	Leaf			ROOT
Transgenic lines	Log2	SD	SE	Log2	SD	SE
F1	2.12	0.245	0.141451	0.703	0.12	0.069282
F3	3.331	0.412	0.237868	8.179	1.52	0.877572
F11	5.151	1.087	0.62758	7.33	1.153	0.665685
F17	5.6	0.533	0.307728	4.376	0.717	0.41396
F22	4.927	0.486	0.280592	9.063	4.489	2.59173
