# Supplementary material for: Overexpression of native ferritin gene MusaFer1 enhances iron content and oxidative stress tolerance in transgenic banana plants
Source: PLoS One. 2017 Nov 30;12(11):e0188933. doi: 10.1371/journal.pone.0188933 (PMC5708808; doi:10.1371/journal.pone.0188933)
Supplement: S3 Table — (XLS) [file pone.0188933.s010.xls]

## Sheet: S3 Table
Supplementary Table 3- Effect of overexpression of MusaFer1 in leaves of transgenic line F3. Using cut-off of 1, the genes showing up- (green) or down-regulation (red) is presented in bold font.
	Absolute Expression		SD
	Untransformed	Transgenic	Untransformed	Transgenic	Times-fold	Log2
MusaFer1	0.0584725	0.763206	0.00526357	0.0654339	13.0524	3.70624
MusaFer2	0.00385919	0.00479096	0.000430124	0.000236737	1.24144	0.312017
MusaFer3	0.0436351	0.00863095	0.00561977	0.00025059	0.197798	-2.3379
MusaFer4	0.0733941	0.0724198	0.00445672	0.00532042	0.986726	-0.0192791
MusaFer5	0.0594895	0.0202546	0.00820247	0.00584654	0.340474	-1.55438
		Genes	Expression fold (Log2)
		MusaFer1	3.70624
		MusaFer2	0.312017
		MusaFer4	-0.0192791
		MusaFer5	-1.55438
		MusaFer3	-2.3379
