# Supplementary material for: Overexpression of native ferritin gene MusaFer1 enhances iron content and oxidative stress tolerance in transgenic banana plants
Source: PLoS One. 2017 Nov 30;12(11):e0188933. doi: 10.1371/journal.pone.0188933 (PMC5708808; doi:10.1371/journal.pone.0188933)
Supplement: S4 Table — (XLS) [file pone.0188933.s011.xls]

## Sheet: S4 Table
Supplementary Table 4- Effect of overexpression of MusaFer1 in roots of transgenic line F3. Using cut-off of 1, the genes showing up- (green) or down-regulation (red) is presented in bold font.
	Absolute expression			SD
	Untransformed Root	Transgenic Root	Times-fold	Untransformed Root	Transgenic root	Log2
NAS2	5.06518e-06	0.00170071	335.765	3.05416e-06	0.000511571	8.39131
NAS3	7.90019e-06	0.000291972	36.9576	4.86639e-06	4.41634e-05	5.2078
NAS4	9.31475e-05	0.00180593	19.3878	4.27408e-05	0.000693043	4.27708
YSL12	2.64347e-05	0.000481774	18.225	1.66791e-05	0.000133091	4.18785
IRT2	0.00513689	0.0258798	5.03804	0.000314424	0.00329327	2.33286
VIT1	7.63775e-05	0.000258729	3.38751	4.08097e-05	6.33333e-05	1.76022
NAS1	0.000631583	0.00196537	3.11182	0.000331672	0.000215127	1.63776
YSL6	0.00221395	0.00380386	1.71813	0.000810619	0.000224019	0.780843
IRT1	0.000211312	0.000316112	1.49595	0.00012272	0.000129293	0.581059
YSL8	0.0060776	0.00854502	1.40599	0.00250859	0.000955154	0.491583
VIT2	3.60918e-05	1.63075e-05	0.451833	3.84193e-06	1.1143e-05	-1.14614
		Genes	Expression fold (Log2)
		NAS2	8.39131
		NAS3	5.2078
		NAS4	4.27708
		YSL12	4.18785
		IRT2	2.33286
		VIT1	1.76022
		NAS1	1.63776
		YSL6	0.780843
		IRT1	0.581059
		YSL8	0.491583
		VIT2	-1.14614
