# Supplementary material for: Overexpression of native ferritin gene MusaFer1 enhances iron content and oxidative stress tolerance in transgenic banana plants
Source: PLoS One. 2017 Nov 30;12(11):e0188933. doi: 10.1371/journal.pone.0188933 (PMC5708808; doi:10.1371/journal.pone.0188933)
Supplement: S5 Table — (XLS) [file pone.0188933.s012.xls]

## Sheet: S5 Table
Supplementary Table 5- Effect of overexpression of MusaFer1 in roots and leaves of transgenic line F3. Using cut-off of 1, the genes showing up- (green) or down-regulation (red) is presented in bold font.
	Untransformed_Root	Transgenic_Root	Times-fold	SD_Untransformed Root	SD_Transgenic_root	Log2	Untransformed_Leaf	Transgenic_Leaf	Times-fold	SD_Untransformed Leaf	SD_Transgenic_Leaf	Log2
MusaFer1	0.0013667	0.640921	468.956	0.000429146	0.169666	8.87331	0.0142024	1.43675	101.162	0.00283208	0.366234	6.66053
DMAS2	2.08455e-07	9.94026e-07	4.76853	1.64037e-08	8.04658e-08	2.25355	5.83576	3.98888	0.683524	0.332467	0.292082	-0.548937
NAAT1	0.010374	0.0238857	2.30247	0.00231683	0.00786337	1.20318	0.0283894	0.0467732	1.64756	0.00531831	0.0117964	0.720331
FRO2	0.00238637	0.00422515	1.77053	0.000618016	0.00113646	0.824185	0.161609	0.0802768	0.496734	0.0145046	0.0125214	-1.00946
FRO4	0.000211074	0.000366316	1.73549	2.06903e-06	8.97724e-05	0.795341	1.81461e-05	0.000298064	16.4258	2.43514e-05	2.9186e-05	4.03789
DMAS1	0.00566683	0.00288403	0.508933	0.00048395	0.00039981	-0.974452	0.0175374	0.0184189	1.05026	0.00142384	0.00280676	0.0707453
NAAT2	0.578067	0.208732	0.361087	0.119747	0.0768745	-1.46958	0.0296661	0.0173403	0.584514	0.00295225	0.00210291	-0.774689
FRO1	0.062561	0.0215948	0.34518	0.00608667	0.0052026	-1.53458	0.000252285	0.0010144	4.02083	4.36859e-05	0.0003417	2.00749
FRO6	0.00513092	0.000587812	0.114563	0.00140588	2.64572e-05	-3.12579	4.83979e-05	8.96882e-05	1.85314	1.71567e-05	3.84603e-05	0.889974
FRO3	0.0152332	0.00125538	0.082411	0.00179909	0.000307124	-3.60102	0.0027914	0.011254	4.03166	0.000285568	0.0018896	2.01137
FRO5	0.00482479	0.000356117	0.0738097	0.00075578	0.000197815	-3.76005	3.6843e-05	7.55121e-05	2.04956	3.67105e-05	4.65549e-05	1.03532
